# Supplementary material for: Interaction of Vinyl-Type Carbocations, C3H5+ and C4H7+ with Molecules of Water, Alcohols, and Acetone
Source: Molecules. 2023 Jan 23;28(3):1146. doi: 10.3390/molecules28031146 (PMC9921539; doi:10.3390/molecules28031146)
Supplement: Supplementary file 1 [file molecules-28-01146-s001.zip]

Archive with 1 entries (1 files):
- molecules-2112650-supplementary.pdf
